# Supplementary material for: Screening of Gene Expression Markers for Corona Virus Disease 2019 Through Boruta_MCFS Feature Selection
Source: Front Public Health. 2022 Jun 22;10:901602. doi: 10.3389/fpubh.2022.901602 (PMC9258782; doi:10.3389/fpubh.2022.901602)
Supplement: Supplementary Table 1 — Clinical characteristics of 234 samples downloaded from GEO database. [file Table_1.xlsx]

## Sheet: Sheet1
id	types
RR057e_00202	sars-cov-2 rpm: NEG
RR057e_00080	sars-cov-2 rpm: NEG
RR057e_00287	sars-cov-2 rpm: NEG
RR057e_00753	sars-cov-2 rpm: POS
RR057e_00751	sars-cov-2 rpm: POS
RR057e_00520	sars-cov-2 rpm: NEG
RR057e_00505	sars-cov-2 rpm: NEG
RR057i_00083	sars-cov-2 rpm: NEG
RR057e_00764	sars-cov-2 rpm: NEG
RR057e_00451	sars-cov-2 rpm: NEG
RR057e_00285	sars-cov-2 rpm: NEG
RR057e_00254	sars-cov-2 rpm: NEG
RR057e_00726	sars-cov-2 rpm: POS
RR057e_00060	sars-cov-2 rpm: NEG
RR057e_00560	sars-cov-2 rpm: NEG
RR057e_00755	sars-cov-2 rpm: POS
RR057e_00165	sars-cov-2 rpm: NEG
RR057e_00399	sars-cov-2 rpm: NEG
RR057i_00157	sars-cov-2 rpm: POS
RR057i_00167	sars-cov-2 rpm: POS
RR057e_00749	sars-cov-2 rpm: POS
RR057e_00294	sars-cov-2 rpm: NEG
RR057e_00253	sars-cov-2 rpm: NEG
RR057e_00412	sars-cov-2 rpm: NEG
RR057e_00047	sars-cov-2 rpm: NEG
RR057e_00436	sars-cov-2 rpm: NEG
RR057e_00437	sars-cov-2 rpm: NEG
RR057e_00414	sars-cov-2 rpm: NEG
RR057e_00460	sars-cov-2 rpm: NEG
RR057e_00309	sars-cov-2 rpm: NEG
RR057e_00142	sars-cov-2 rpm: NEG
RR057e_00489	sars-cov-2 rpm: NEG
RR057e_00440	sars-cov-2 rpm: NEG
RR057e_00302	sars-cov-2 rpm: NEG
RR057e_00239	sars-cov-2 rpm: NEG
RR057e_00475	sars-cov-2 rpm: NEG
RR057e_00280	sars-cov-2 rpm: NEG
RR057i_00173	sars-cov-2 rpm: NEG
RR057e_00074	sars-cov-2 rpm: NEG
RR057i_00076	sars-cov-2 rpm: POS
RR057e_00224	sars-cov-2 rpm: NEG
RR057e_00143	sars-cov-2 rpm: NEG
RR057e_00567	sars-cov-2 rpm: NEG
RR057e_00138	sars-cov-2 rpm: NEG
RR057e_00216	sars-cov-2 rpm: NEG
RR057e_00049	sars-cov-2 rpm: NEG
RR057e_00590	sars-cov-2 rpm: NEG
RR057i_00121	sars-cov-2 rpm: POS
RR057e_00340	sars-cov-2 rpm: NEG
RR057e_00171	sars-cov-2 rpm: NEG
RR057e_00145	sars-cov-2 rpm: NEG
RR057e_00154	sars-cov-2 rpm: POS
RR057e_00169	sars-cov-2 rpm: NEG
RR057e_00051	sars-cov-2 rpm: NEG
RR057e_00754	sars-cov-2 rpm: POS
RR057e_00295	sars-cov-2 rpm: NEG
RR057e_00735	sars-cov-2 rpm: POS
RR057i_00176	sars-cov-2 rpm: NEG
RR057e_00079	sars-cov-2 rpm: NEG
RR057e_00485	sars-cov-2 rpm: NEG
RR057e_00291	sars-cov-2 rpm: NEG
RR057e_00765	sars-cov-2 rpm: NEG
RR057e_00042	sars-cov-2 rpm: NEG
RR057e_00119	sars-cov-2 rpm: NEG
RR057e_00727	sars-cov-2 rpm: POS
RR057e_00418	sars-cov-2 rpm: NEG
RR057e_00423	sars-cov-2 rpm: NEG
RR057e_00140	sars-cov-2 rpm: NEG
RR057e_00581	sars-cov-2 rpm: NEG
RR057e_00198	sars-cov-2 rpm: NEG
RR057e_00757	sars-cov-2 rpm: POS
RR057e_00515	sars-cov-2 rpm: NEG
RR057e_00268	sars-cov-2 rpm: NEG
RR057e_00117	sars-cov-2 rpm: NEG
RR057e_00410	sars-cov-2 rpm: NEG
RR057e_00273	sars-cov-2 rpm: NEG
RR057e_00200	sars-cov-2 rpm: NEG
RR057e_00742	sars-cov-2 rpm: POS
RR057e_00222	sars-cov-2 rpm: NEG
RR057e_00577	sars-cov-2 rpm: NEG
RR057e_00184	sars-cov-2 rpm: NEG
RR057e_00148	sars-cov-2 rpm: NEG
RR057e_00324	sars-cov-2 rpm: NEG
RR057e_00246	sars-cov-2 rpm: NEG
RR057e_00232	sars-cov-2 rpm: NEG
RR057e_00442	sars-cov-2 rpm: NEG
RR057e_00290	sars-cov-2 rpm: NEG
RR057e_00508	sars-cov-2 rpm: NEG
RR057e_00737	sars-cov-2 rpm: POS
RR057e_00107	sars-cov-2 rpm: NEG
RR057e_00763	sars-cov-2 rpm: NEG
RR057e_00237	sars-cov-2 rpm: NEG
RR057e_00549	sars-cov-2 rpm: NEG
RR057e_00491	sars-cov-2 rpm: NEG
RR057e_00131	sars-cov-2 rpm: NEG
RR057e_00296	sars-cov-2 rpm: NEG
RR057e_00729	sars-cov-2 rpm: POS
RR057e_00318	sars-cov-2 rpm: NEG
RR057e_00744	sars-cov-2 rpm: POS
RR057i_00165	sars-cov-2 rpm: POS
RR057e_00052	sars-cov-2 rpm: NEG
RR057e_00086	sars-cov-2 rpm: NEG
RR057e_00116	sars-cov-2 rpm: NEG
RR057e_00741	sars-cov-2 rpm: POS
RR057e_00084	sars-cov-2 rpm: NEG
RR057e_00454	sars-cov-2 rpm: NEG
RR057i_00179	sars-cov-2 rpm: NEG
RR057i_00154	sars-cov-2 rpm: POS
RR057e_00105	sars-cov-2 rpm: NEG
RR057e_00272	sars-cov-2 rpm: NEG
RR057e_00494	sars-cov-2 rpm: NEG
RR057e_00137	sars-cov-2 rpm: NEG
RR057e_00134	sars-cov-2 rpm: NEG
RR057e_00066	sars-cov-2 rpm: NEG
RR057i_00139	sars-cov-2 rpm: POS
RR057e_00516	sars-cov-2 rpm: NEG
RR057e_00403	sars-cov-2 rpm: NEG
RR057e_00250	sars-cov-2 rpm: NEG
RR057e_00736	sars-cov-2 rpm: POS
RR057e_00449	sars-cov-2 rpm: NEG
RR057e_00076	sars-cov-2 rpm: NEG
RR057i_00119	sars-cov-2 rpm: NEG
RR057e_00037	sars-cov-2 rpm: NEG
RR057e_00762	sars-cov-2 rpm: NEG
RR057e_00427	sars-cov-2 rpm: NEG
RR057e_00750	sars-cov-2 rpm: POS
RR057e_00416	sars-cov-2 rpm: NEG
RR057i_00084	sars-cov-2 rpm: POS
RR057e_00187	sars-cov-2 rpm: NEG
RR057e_00231	sars-cov-2 rpm: NEG
RR057e_00206	sars-cov-2 rpm: NEG
RR057i_00086	sars-cov-2 rpm: POS
RR057i_00171	sars-cov-2 rpm: POS
RR057e_00088	sars-cov-2 rpm: NEG
RR057e_00723	sars-cov-2 rpm: POS
RR057i_00151	sars-cov-2 rpm: POS
RR057i_00149	sars-cov-2 rpm: POS
RR057e_00102	sars-cov-2 rpm: NEG
RR057e_00133	sars-cov-2 rpm: NEG
RR057e_00093	sars-cov-2 rpm: NEG
RR057e_00743	sars-cov-2 rpm: POS
RR057e_00540	sars-cov-2 rpm: NEG
RR057e_00752	sars-cov-2 rpm: POS
RR057e_00161	sars-cov-2 rpm: NEG
RR057e_00168	sars-cov-2 rpm: NEG
RR057i_00131	sars-cov-2 rpm: POS
RR057e_00756	sars-cov-2 rpm: POS
RR057e_00259	sars-cov-2 rpm: NEG
RR057e_00260	sars-cov-2 rpm: NEG
RR057e_00748	sars-cov-2 rpm: POS
RR057i_00180	sars-cov-2 rpm: NEG
RR057i_00072	sars-cov-2 rpm: POS
RR057e_00586	sars-cov-2 rpm: NEG
RR057e_00223	sars-cov-2 rpm: NEG
RR057e_00173	sars-cov-2 rpm: NEG
RR057e_00073	sars-cov-2 rpm: NEG
RR057e_00512	sars-cov-2 rpm: NEG
RR057e_00761	sars-cov-2 rpm: NEG
RR057e_00747	sars-cov-2 rpm: POS
RR057e_00401	sars-cov-2 rpm: NEG
RR057e_00534	sars-cov-2 rpm: NEG
RR057e_00724	sars-cov-2 rpm: POS
RR057e_00431	sars-cov-2 rpm: NEG
RR057e_00456	sars-cov-2 rpm: NEG
RR057e_00759	sars-cov-2 rpm: POS
RR057e_00488	sars-cov-2 rpm: NEG
RR057e_00504	sars-cov-2 rpm: NEG
RR057e_00058	sars-cov-2 rpm: NEG
RR057e_00039	sars-cov-2 rpm: NEG
RR057e_00130	sars-cov-2 rpm: NEG
RR057e_00203	sars-cov-2 rpm: NEG
RR057e_00261	sars-cov-2 rpm: NEG
RR057e_00733	sars-cov-2 rpm: POS
RR057i_00068	sars-cov-2 rpm: POS
RR057i_00177	sars-cov-2 rpm: NEG
RR057i_00147	sars-cov-2 rpm: POS
RR057i_00120	sars-cov-2 rpm: NEG
RR057i_00103	sars-cov-2 rpm: POS
RR057i_00100	sars-cov-2 rpm: POS
RR057i_00095	sars-cov-2 rpm: POS
RR057i_00099	sars-cov-2 rpm: POS
RR057i_00094	sars-cov-2 rpm: POS
RR057i_00104	sars-cov-2 rpm: POS
RR057i_00106	sars-cov-2 rpm: POS
RR057i_00096	sars-cov-2 rpm: POS
RR057i_00098	sars-cov-2 rpm: POS
RR057i_00101	sars-cov-2 rpm: POS
RR057i_00064	sars-cov-2 rpm: POS
RR057i_00115	sars-cov-2 rpm: NEG
RR057i_00062	sars-cov-2 rpm: POS
RR057i_00077	sars-cov-2 rpm: POS
RR057i_00074	sars-cov-2 rpm: POS
RR057i_00118	sars-cov-2 rpm: NEG
RR057i_00081	sars-cov-2 rpm: POS
RR057i_00078	sars-cov-2 rpm: POS
RR057i_00075	sars-cov-2 rpm: NEG
RR057i_00080	sars-cov-2 rpm: POS
RR057i_00082	sars-cov-2 rpm: POS
RR057e_00746	sars-cov-2 rpm: POS
RR057i_00169	sars-cov-2 rpm: POS
RR057i_00090	sars-cov-2 rpm: POS
RR057i_00089	sars-cov-2 rpm: POS
RR057i_00088	sars-cov-2 rpm: POS
RR057i_00123	sars-cov-2 rpm: POS
RR057i_00122	sars-cov-2 rpm: POS
RR057i_00069	sars-cov-2 rpm: POS
RR057i_00071	sars-cov-2 rpm: POS
RR057i_00070	sars-cov-2 rpm: POS
RR057i_00117	sars-cov-2 rpm: NEG
RR057i_00135	sars-cov-2 rpm: POS
RR057i_00133	sars-cov-2 rpm: POS
RR057i_00132	sars-cov-2 rpm: POS
RR057i_00134	sars-cov-2 rpm: POS
RR057i_00175	sars-cov-2 rpm: NEG
RR057i_00163	sars-cov-2 rpm: POS
RR057i_00145	sars-cov-2 rpm: POS
RR057i_00141	sars-cov-2 rpm: POS
RR057i_00172	sars-cov-2 rpm: POS
RR057i_00114	sars-cov-2 rpm: POS
RR057i_00112	sars-cov-2 rpm: POS
RR057i_00110	sars-cov-2 rpm: POS
RR057i_00109	sars-cov-2 rpm: POS
RR057i_00108	sars-cov-2 rpm: POS
RR057i_00138	sars-cov-2 rpm: POS
RR057i_00136	sars-cov-2 rpm: POS
RR057i_00137	sars-cov-2 rpm: POS
RR057i_00156	sars-cov-2 rpm: POS
RR057i_00158	sars-cov-2 rpm: POS
RR057e_00719	sars-cov-2 rpm: POS
RR057e_00721	sars-cov-2 rpm: POS
RR057e_00731	sars-cov-2 rpm: POS
RR057e_00728	sars-cov-2 rpm: POS
RR057i_00067	sars-cov-2 rpm: POS
RR057i_00116	sars-cov-2 rpm: NEG
