# Supplementary material for: Screening of Gene Expression Markers for Corona Virus Disease 2019 Through Boruta_MCFS Feature Selection
Source: Front Public Health. 2022 Jun 22;10:901602. doi: 10.3389/fpubh.2022.901602 (PMC9258782; doi:10.3389/fpubh.2022.901602)
Supplement: Supplementary Table 2 — Top 50 feature genes selected via ReliefF, mRMR, and BorutaMCFS algorithm. [file Table_2.xlsx]

## Sheet: top 50 feature gene
ReliefF	mRMR	Boruta MCFS
FBXO39	FAM83A	PLVAP
ZNF354B	SPATS2L	TRO
ATRIP	IPO11	TMEM126A
PTCH2	LAMP1	RTP4
CPA3	BTN3A1	NOC3L
TRO	EIF4A2	ICAM4
TPSB2	IFI27	CXCL11
PHRF1	ADIPOR1	BST2
TPSAB1	TIMP1	DSC2
SLC16A12	HLA-DMA	SERPING1
LY6E	LGR6	CXCL10
IFI27	PPP3R1	MED9
MAEA	ITGB3	LAG3
CR2	HIST2H2AC	SCN2A
PERM1	FAM101B	USP18
SLC18A2	CHMP5	OAS3
RTP4	B4GALT5	DDX58
ACTB	TMED7	NPFFR1
DTX1	WDR74	SIGLEC1
KRT16	HNRNPDL	IFI6
LY9	PSMB8	LGR6
TIMM10	ACTB	PBDC1
SMTNL1	RABGAP1L	PADI2
MYT1	PLLP	ISG15
FAM46B	PRMT7	HERC5
SHISA5	SLC16A10	HRASLS2
PLEKHN1	ANPEP	NDUFB9
BACH2	PPAN-P2RY11	IFIT5
SLC43A1	TRIM46	ATM
TOR1AIP2	IL12A	PTAFR
VIM	HERC6	RILPL2
RGS13	TPM4	PRMT7
KLHL17	NAALADL2	CDC42EP3
MEF2B	PINK1	COPS5
CD22	LGALS3BP	PPARD
TPM4	GLUL	IFI44
NUP98	C12orf50	KLLN
GBE1	VIM	WDR74
ZSWIM6	FBXW2	CHMP5
PRDX4	SAR1A	NBPF9
SCGB1A1	HRASLS2	STX3
CD55	LARP7	IFIT3
CD79A	SH3BGRL2	PSMD10
SCGB3A1	SIRPB2	PRPS2
FURIN	ZCCHC14	RSAD2
TICAM1	MMP19	CCT7
SIGLEC1	FGF1	CMPK2
LGALS3BP	PSME2	EIF4A2
IFI6	DOPEY2	ERH
ITGAX	NFKB1	RALGDS
